# Supplementary material for: Challenges in identifying large germline structural variants for clinical use by long read sequencing
Source: Comput Struct Biotechnol J. 2019 Dec 23;18:83–92. doi: 10.1016/j.csbj.2019.11.008 (PMC7026727; doi:10.1016/j.csbj.2019.11.008)
Supplement: Supplementary data 1 [file mmc1.xml]

<?xml version="1.0" encoding="UTF-8" standalone="no"?><data:data><datasets><author>jernej.kovac@kclj.si</author><type>0</type><dataset><value>1</value><reason>Data will be made available on request</reason><comments/></dataset></datasets></data:data>
